# Supplementary material for: NME3 is a gatekeeper for DRP1-dependent mitophagy in hypoxia
Source: Nat Commun. 2024 Mar 13;15:2264. doi: 10.1038/s41467-024-46385-7 (PMC10938004; doi:10.1038/s41467-024-46385-7)
Supplement: Supplementary file 7 — Source Data [file 41467_2024_46385_MOESM7_ESM.zip]

Archive with 2 entries (2 files):
- Original Western blots.pdf
- Source Data with Statistical p values.xlsx
