# Supplementary material for: NME3 is a gatekeeper for DRP1-dependent mitophagy in hypoxia
Source: Nat Commun. 2024 Mar 13;15:2264. doi: 10.1038/s41467-024-46385-7 (PMC10938004; doi:10.1038/s41467-024-46385-7)
Supplement: Supplementary file 7 — Source Data [file 41467_2024_46385_MOESM7_ESM.zip › Source Data with Statistical p values.xlsx]

## Sheet: Fig. 1
Fig. 1
	Fig. 1a	p value to siControl	Significance
	Normoxia, siControl			0.01	0.02	0.29
	Normoxia, siNME3	0.540699	ns	0.09	0.03	0.01
	siControl, Hypoxia (12 h)			1.31	2.35	2.2
	Hypoxia (12 h), siNME3	0.154615	ns	1.75	0.89	1
	Hypoxia (24 h), siControl			17.4	15.06	19.51
	Hypoxia (24 h), siNME3	0.000557897	***	2.12	4.18	2.34
	Fig. 1d	p value to shNME3, Vector	Significance
	shLacZ	0.00431933	**	15.95	21.28	23.75
	shNME3, Vector			5.73	6.95	7.25
	shNME3, WT	0.00385721	**	20.66	31.93	29.31
	shNME3, HQ	0.0626217	ns	8.01	10.66	13.1
	shNME3, ED	8.99313e-05	***	22.15	25.52	23.93
	Fig. 1e	p value to shNME3, Vector	Significance
	NME3+/+, Vector	0.000594579	***	9	2.2	8.8	5.4	6	9.4
	NME3-/-, Vector			0.8	1.1	2.4	0.5	0.5	0.4
	NME3-/-, WT	1.70588e-06	***	5.9	5.2	7.7	8.4	7.2	8.4
	NME3-/-, HQ	0.108519	ns	4.1	2.5	4.2	0.5	1.9	0.4
	NME3-/-, ED	9.05754e-05	****	4.4	4.8	7.4	10.3	6.4	7.9

## Sheet: Fig. 2
Fig. 2
	Fig. 2a	p value to H135Q+/+	Significance
	Sham			0.97	1.28
	H135Q+/+			3.9	7	5.3	3.9	3	3.8
	H135Qm/m	1.98327e-05	***	15.2	10.5	17.9	12.9	11.6	19	10.7	15.2
	Fig. 2b	p value to H135Q+/+	Significance
	H135Q+/+			2	0	0.4	0.2	0
	H135Qm/m	0.0192114	*	2	2	2	1.8	1
	Fig. 2d	p value to WT MEF	Significance
	WT MEF			100	100	100
	HQ MEF	9.44398e-07	***	20.6	23.2	25.9
	Fig. 2e	p value to WT MEF	Significance
	WT MEF			11.8	20	21.9	18.2
	HQ MEF	0.00188854	**	0	0	8.3	0
	Fig. 2f	p value to WT MEF	Significance
	Normoxia, WT MEF			0.36	2.29	2.77
	Normoxia, HQ MEF	0.669866	ns	1.18	2.02	1.13
	Hypoxia (24 h), WT MEF			33.23	24.46	37.35
	Hypoxia (24 h), HQ MEF	0.00195308	**	2.1	4.63	4.25
	Fig. 2g	p value to Vector	Significance
	Vector			1	1.1	1.5	0.8
	Flag-NME3	0.00163666	**	5.2	5.6	3.5	7.3

## Sheet: Fig. 3
Fig. 3
	Fig. 3a	p value to Normoxia	Significance
	Normoxia			32	19.7	21.3	14.9	27.6	41.5	39.8	20.1	18.3	17.5	26.2	28.6	27.7
	Hypoxia	0.00234753	**	42.2	52.3	32	40.1	46.1	47.9	46.2	48.3	32.2	26	20.4	30.9	30.1
	Fig. 3d	p value to Normoxia	Significance
	Normoxia			3	0	1	3	1	0	0	0	0	1
	Hypoxia	0.00330994	**	12	0	33	30	48	69	34	15	7	0
	Fig. 3e	p value to Vector	Significance
	Vector			2	0	12	2	5	1	16	1	1	8	12	0	33	30	48	69	34	15	7	0
	WT-Lipin	0.00360016	**	1	2	2	2	0	2	0	0	0	0	0	2	6	6	5	1	0	1	3	0
	Inactive-Lipin	0.77584	ns	3	0	6	0	5	65	39	46	1	1	3	19	5	8	5	2	11	32	70	12
	Fig. 3f	p value to Vector	Significance
	Vector			32.1	27.7	21.5
	WT-Lipin	0.00201862	**	5.4	5.2	4.3
	Inactive-Lipin	0.750157	ns	24.1	26.6	27.3
	Fig. 3h	p value to Vector	Significance
	Vector			9.4	7.4	10.1
	WT-NME3	0.00121472	**	21.3	22.7	26.6
	TOM20-ND-NME3	0.122229	ns	12	10.6	10.1

## Sheet: Fig. 4
Fig. 4
	Fig. 4a (DRP1-FIS1)	p value to siControl	Significance
	Normoxia, siControl			70	141	199	119	187	134	180	111	126	204	111	130	46	47	62	84	106	203	165	150	164	147	97	87	175	212	159	129	81	93	94	116	88	107	125	59	101	86	91	67	71	82	58	52	39	82
	Normoxia, siNME3	0.49053	ns	117	121	69	149	158	149	60	108	101	91	92	100	65	55	147	135	121	101	87	81	93	87	246	236	139	97	72	69	81	170	139	89	57	169	66	69	124	160	168	83	118	53	69	128	239	113
	Hypoxia, siControl			109	38	77	70	87	119	119	67	69	129	246	114	43	56	62	38	44	66	33	53	67	100	157	153	58	75	135	77	107	39	42	60	37	88	48	67	63	115	140	72	48	62	35	54	90	96
	Hypoxia, siNME3	8.3592e-20	***	98	58	58	54	59	76	56	59	67	38	65	33	46	35	45	70	50	37	61	45	39	26	36	20	7	44	45	30	39	60	48	29	27	32	77	21	67	15	30	46	39	32	52	30	49	36
	Fig. 4b (DRP1-MFF)	p value to siControl	Significance
	Normoxia, siControl			40	47	44	38	94	48	67	29	61	74	54	67	157	93	45	51	45	60	24	81	54	39	58	76	25	42	43	41	79	45	61	47	81	72	84	82	111	50	132	91	53	81	101	127	101	108
	Normoxia, siNME3	7.22879e-12	***	63	49	16	57	8	23	54	56	8	23	25	32	44	9	6	79	48	32	27	2	18	16	1	12	28	12	12	6	16	13	19	10	21	10	34	30	18	14	14	6	12	11	20	22	12	15
	Hypoxia, siControl			71	68	48	154	150	272	76	39	39	38	65	131	90	99	174	63	100	138	58	118	172	156	208	166	215	242	114	252	203	137	270	142	116	131	148	141	165	154	60	214	186	217	90	169	175	228
	Hypoxia, siNME3	3.2072e-30	***	12	50	43	34	68	31	28	71	12	19	46	20	23	15	43	42	36	25	20	67	49	66	34	54	61	25	33	13	30	21	35	23	40	13	17	41	11	33	34	6	31	32	12	30	29	13
	Fig. 4c (DRP1-FIS1)	p value to nontreat	Significance
	siControl, nontreat			70	195	189	174	168	156	135	126	126	123	120	120	120	114	111	105	105	102	96	96	87	87	87	84	84	75	75	75	72	72	72	69	69	69	69	69	69	66	66	63	63	63	60	60	57	57
	siControl, MG132	0.864454	ns	117	267	255	171	171	171	147	138	135	132	132	108	105	102	99	99	96	96	90	87	87	84	84	81	75	75	72	72	72	69	69	69	69	66	66	66	66	66	66	63	63	63	60	60	60	60
	siNME3, nontreat			109	67	38	65	33	46	35	45	70	50	37	61	45	39	26	36	20	7	44	45	30	39	60	48	29	27	32	77	21	67	15	30	46	39	32	52	30	49	36	70	34	36	37	8	15	30
	siNME3, MG132	2.74793e-22	***	98	83	83	136	103	115	77	86	118	114	96	104	123	107	89	101	84	68	38	41	56	62	109	41	83	72	104	49	51	52	41	67	53	64	59	59	111	44	68	91	44	51	32	53	80	50
	Fig. 4d (DRP1-MFF)	p value to nontreat	Significance
	siControl, nontreat			95	106	60	70	107	91	28	46	116	108	29	34	120	104	47	77	93	66	40	68	380	130	75	38	41	25	112	91	58	92	63	40	100	46	96	81	42	62	33	30	91	34	58	39	39	273
	siControl, MG132	0.59769	ns	101	106	66	76	107	100	28	58	116	108	32	40	117	107	56	80	96	72	43	71	200	118	81	41	47	10	115	94	58	95	69	49	103	55	102	87	48	65	36	33	91	34	64	45	42	159
	siNME3, nontreat			20	22	9	13	23	16	4	7	23	21	2	1	27	23	8	14	18	9	7	11	194	28	15	2	8	4	22	19	7	20	9	4	22	7	21	15	6	8	3	3	16	4	7	6	6	66
	siNME3, MG132	3.3738e-28	***	98	112	66	76	110	94	31	55	122	111	35	40	123	107	53	77	96	69	46	71	239	127	78	44	50	13	121	88	61	86	66	49	106	52	102	81	48	65	42	36	88	40	64	48	45	177
	Fig. 4e	p value to Vector	Significance
	siControl, Vector			18.5623	20.186	20.5268
	siControl, DRP1 (WT)	0.380145	ns	17.6251	23.4878	25.1338
	siControl, DRP1 (K38A)	0.000317816	**	3.67461	6.73645	2.87333
	siNME3, Vector			4.40085	7.92263	2.83849
	siNME3, DRP1 (WT)	0.0256824	*	10.86	13.3996	18.2009
	siNME3, DRP1 (K38A)	0.527944	ns	3.42487	3.5874	4.89089
		p value to DRP1 (WT)	Significance
	siControl, DRP1 (K38A)	0.00233442	**
	siNME3, DRP1 (K38A)	0.00983618	**
	Fig. 4f (DRP1-FIS1)	p value to siControl	Significance
	Vector, siControl			8	4	4	19	93	8	11	39	155	210	84	14	19	155	3	42	60	36	9	111	44	8	8	25	9	62	65	25	4	22	8	4	22	22	8	26	8	65	41	8	67	9	20	48	24	11
	Vector, siNME3	1.52772e-24	***	1	2	4	10	2	5	14	1	12	2	9	8	16	5	9	10	10	6	7	9	125	0	0	0	0	0	0	0	0	2	12	0	0	0	0	0	0	20	13	3	5	2	0	0	0	0
	DRP1, siControl			2	277	208	207	188	188	179	170	165	142	142	135	135	134	129	124	119	109	109	107	101	96	96	95	95	94	91	91	89	87	81	81	77	76	76	74	74	74	71	70	69	67	64	64	62	61
	DRP1, siNME3	0.658186	ns	2	226	223	207	202	175	174	173	168	128	123	123	121	116	113	113	105	101	96	94	93	93	93	86	83	82	79	79	78	73	73	72	71	71	69	64	63	62	62	62	62	61	60	60	59	57
	Fig. 4g (DRP1-MFF)	p value to siControl	Significance
	Vector, siControl			75	92	87	116	94	104	71	50	50	41	97	84	53	48	110	45	99	85	68	52	73	46	40	111	75	67	80	86	73	67	41	37	78	73	70	55	57	47	156	106	72	51	79	63	52	42
	Vector, siNME3	8.0098e-08	***	42	62	54	86	61	68	35	23	20	17	64	51	26	21	77	18	66	52	35	25	43	19	16	81	45	34	53	53	40	34	17	13	48	40	34	25	27	23	105	73	36	24	49	30	25	18
	DRP1, siControl			120	170	159	221	181	188	107	59	56	50	187	153	68	57	215	54	189	157	104	67	133	55	49	216	126	106	140	158	118	103	53	46	138	118	106	73	72	62	339	208	114	66	139	90	67	51
	DRP1, siNME3	0.584245	ns	129	173	168	227	175	188	113	80	77	65	181	159	86	81	212	72	180	160	113	85	133	76	64	222	135	112	152	164	118	106	71	61	147	130	106	88	90	80	270	199	117	81	148	96	85	66
[truncated: 194 more columns]

## Sheet: Fig. 5
Fig. 5
	Fig. 5a	p value to siControl	Significance
	Parental cells, siControl			32.51	30.55	31.63
	Parental cells, siNME3	4.15808e-06	***	4.19	4.62	2.75
	MUL KO, siControl			21.07	22.59	19.69
	MUL KO, siNME3	0.429462	ns	17.25	23.24	17.09
	Fig. 5b (DRP1-FIS1)	p value to siControl	Significance
	Parental cells, siControl			109	38	77	70	87	119	119	67	69	129	246	114	43	56	62	38	44	66	33	53	67	100	157	153	58	75	135	77	107	39	42	60	37	88	48	67	63	115	140	72	48	62	35	54	90	96
	Parental cells, siNME3	8.3592e-20	***	98	58	58	54	59	76	56	59	67	38	65	33	46	35	45	70	50	37	61	45	39	26	36	20	7	44	45	30	39	60	48	29	27	32	77	21	67	15	30	46	39	32	52	30	49	36
	MUL KO, siControl			59	84	48	77	78	60	58	62	60	77	85	114	72	100	84	98	91	76	71	80	58	62	93	83	96	77	78	76	88	81	98	62	54	104	60	57	88	96	67	52	82	62	63	68	63	74
	MUL KO, siNME3	0.0178614	*	65	109	126	82	91	93	76	57	38	59	57	74	114	79	131	91	26	36	197	109	86	58	94	89	82	118	63	70	45	32	60	73	55	81	70	60	61	86	88	25	17	22	26	55	65	94
	Fig. 5b (DRP1-MFF)	p value to siControl	Significance
	Parental cells, siControl			71	68	48	154	150	272	76	39	39	38	65	131	90	99	174	63	100	138	58	118	172	156	208	166	215	242	114	252	203	137	270	142	116	131	148	141	165	154	60	214	186	217	90	169	175	228
	Parental cells, siNME3	3.2072e-30	***	12	50	43	34	68	31	28	71	12	19	46	20	23	15	43	42	36	25	20	67	49	66	34	54	61	25	33	13	30	21	35	23	40	13	17	41	11	33	34	6	31	32	12	30	29	13
	MUL KO, siControl			51	42	84	38	126	55	64	102	74	53	199	82	63	85	62	105	51	82	55	77	217	74	116	44	163	132	155	137	95	130	65	82	92	44	94	44	73	80	57	75	57	38	122	122	109	144
	MUL KO, siNME3	0.512909	ns	84	117	122	87	121	132	102	90	131	215	118	147	70	142	108	180	102	131	199	119	87	65	267	68	172	252	16	303	180	10	113	98	161	101	119	77	73	86	57	41	114	81	49	114	93	89
	Fig. 5c (DRP1-FIS1)	p value to Nontreat	Significance
	Parental cells, siNME3, nontreat			109	67	38	65	33	46	35	45	70	50	37	61	45	39	26	36	20	7	44	45	30	39	60	48	29	27	32	77	21	67	15	30	46	39	32	52	30	49	36	70	34	36	37	8	15	30
	Parental cells, siNME3, MG132	2.74793e-22	***	98	83	83	136	103	115	77	86	118	114	96	104	123	107	89	101	84	68	38	41	56	62	109	41	83	72	104	49	51	52	41	67	53	64	59	59	111	44	68	91	44	51	32	53	80	50
	MUL KO, siNME3, nontreat			59	57	38	59	57	74	114	79	131	91	26	36	197	109	86	58	94	89	82	118	63	70	45	32	60	73	55	81	70	60	61	86	88	25	17	22	26	55	65	94	76	67	41	141	163	110
	MUL KO, siNME3, MG132	0.502771	ns	65	138	78	102	82	68	131	71	121	94	97	63	79	58	150	123	104	124	36	36	40	150	42	62	37	77	52	45	111	80	93	170	79	80	157	37	44	34	62	90	73	29	31	70	43	29
	Fig. 5c (DRP1-MFF)	p value to Nontreat	Significance
	Parental cells, siNME3, nontreat			20	22	9	13	23	16	4	7	23	21	2	1	27	23	8	14	18	9	7	11	194	28	15	2	8	4	22	19	7	20	9	4	22	7	21	15	6	8	3	3	16	4	7	6	6	66
	Parental cells, siNME3, MG132	3.3738e-28	***	98	112	66	76	110	94	31	55	122	111	35	40	123	107	53	77	96	69	46	71	239	127	78	44	50	13	121	88	61	86	66	49	106	52	102	81	48	65	42	36	88	40	64	48	45	177
	MUL KO, siNME3, nontreat			83	88	57	70	89	82	25	49	113	93	32	37	114	89	50	71	81	63	43	62	308	115	72	38	44	13	103	79	55	80	60	43	88	49	87	72	45	59	36	30	76	34	58	45	39	150
	MUL KO, siNME3, MG132	0.246882	ns	77	85	48	61	86	73	25	40	89	84	23	28	93	83	38	65	75	57	34	53	236	94	63	29	35	13	88	73	43	71	51	34	79	37	78	66	36	50	30	24	70	28	46	33	33	183
	Fig. 5e	p value to siControl	Significance
	siControl			22	24	23	18	21	2	20	15	27	6	8	81	2	66
	siMul1	0.00105735	**	3	2	1	1	2	0	1	3	0	0	1	5	1	1
[truncated: 55 more columns]

## Sheet: Fig. 6
Fig. 6
	Fig. 6a	p value to siControl	Significance
	Normoxia, siControl			1	0	0	0	0	0	0	0	0	0	0	0	0	0	0	0	0	0	0	0	0	0	0	0	0	0	0	0	0	0	0	0	0	0	0	0	0	0	0	0	0	0	0	0	0	0
	Normoxia, siNME3	0.977618	ns	1	0	0	0	0	0	0	0	0	0	0	0	0	0	0	0	0	0	0	0	0	0	0	0	0	0	0	0	0	0	0	0	0	0	0	0	0	0	0	0	0	0	0	0	0	0
	Hypoxia, siControl			1	1	31	0	0	0	0	0	0	0	0	0	0	0	0	0	0	0	0	0	0	0	0	0	0	0	0	0	0	0	0	0	0	0	0	0	0	0	0	0	0	0	0	0	0	0
	Hypoxia, siNME3	6.17838e-24	***	0	0	15	18	36	19	23	14	15	9	24	6	3	1	12	32	5	8	16	6	9	1	13	15	27	3	14	18	7	8	25	19	38	2	13	3	15	15	15	15	3	12	27	25	12	12
	Fig. 6b	p value to Vector	Significance
	Normoxia, vector			1	29	34	26	34	23	45	25	36	40	43	31	87	85	26	34	35	76	82	7	12	45	43	55	43	51	47	30	58	31	87	19	62	57	26	38	67	69	29	32	35	66	63	44	54	90
	Normoxia, MUL1	7.12038e-11	***	1	127	110	104	99	93	90	88	84	82	82	79	76	75	74	74	73	73	73	73	72	72	71	71	71	70	70	69	69	69	68	68	67	66	66	66	65	62	62	61	60	58	57	57	57	56
	Hypoxia, vector			1	40	40	48	44	48	65	36	21	47	61	76	37	65	55	55	54	22	24	27	28	57	55	54	20	31	22	23	32	50	3	29	34	53	100	47	62	93	80	54	44	57	49	52	85	39
	Hypoxia, MUL1	4.76387e-06	***	0	81	79	79	74	69	69	68	67	65	59	55	52	51	51	51	49	46	44	41	39	38	36	36	33	32	32	32	30	29	28	28	28	28	23	20	20	18	16	15	14	13	12	11	10	9
	Fig. 6c	p value to WT-MUL1	Significance
	Normoxia, vector	0.384262	ns	0.198	0.58301	0.60359	0.26551	0.22395	0.05479	0.11321	0.57964	0.37164	0.09113	0.29454	0.18927	0.289
	Normoxia, WT-MUL1			0.2081	0.92657	0.79079	0.34067	0.19723	0.45731	0.12475	0.45404	0.21134	0.40789	0.06575	0.33405
	Normoxia, H319A	0.755586	ns	0.27472	0.30272	0.31395	0.46831	0.33097	0.31456	0.71247	0.49306	0.52336	0.77093	0.26818	0.19048	0.293
	Hypoxia, vector	0.000239801	***	0.41568	1e-05	0.14388	0.50405	0.12424	0.25398	0.34033	0.13368	0.10972	0.09875
	Hypoxia, WT-MUL1			0.71245	0.98192	0.99399	0.99693	0.88798	0.32243	0.95196	0.23912	0.45368
	Hypoxia, H319A	0.0255234	*	0.49307	0.34414	0.70312	0.64286	0.29167	0.33895	0.70742	0.57908	0.3422	0.44257	0.31377	0.54184
	Fig. 6f	p value to WT-DRP1	Significance
	Vector, WT-DRP1			19.01	15.14	18.43
	Vector,KR-DRP1	0.320109	ns	16.49	16.35	15.51
	MUL1, WT-DRP1			2.45	2.91	3.26
	MUL1, KR-DRP1	0.00394479	**	10.4	14.82	16.57
	Fig. 6g	p value to MUL1, vector	Significance
	Vector			123	69	81	40	74	77	59	33	28	28	73	60	94	87	34	62	118	48	5	143	56	15	56	12	53	31	42	12	81	57	60	20	62	40	48	75	102	30	278	92	36	42	52	46	54	128
	MUL1, Vector	9.21801e-10	***	29	14	23	37	27	10	26	14	57	7	41	5	12	24	15	64	5	36	20	41	5	24	6	77	11	17	27	38	22	101	12	11	20	32	39	53	30	31	20	28	32	16	3	58	86	25
	MUL1, WT-DRP1	2.99088e-16	***	42	36	30	76	32	20	34	30	58	19	39	17	16	23	13	11	26	37	8	25	17	31	22	12	13	29	25	1	26	51	8	5	28	11	7	13	43	18	21	33	46	13	45	23	5	22
	MUL1, KR-DRP1	0.109562	ns	37	89	34	67	110	75	45	33	62	37	25	23	38	76	56	75	63	22	80	56	29	66	27	64	44	64	78	60	41	50	38	55	40	39	101	51	30	47	17	14	24	18	12	58	12	20
	Fig. 6g	p value to MUL1, WT-DRP1	Significance
	MUL1, KR-DRP1	1.77095e-16	***
[truncated: 54 more columns]

## Sheet: Fig. 7
Fig. 7
	Fig. 7e	p value to MUL1, Vector	Significance
	Vector, vector	0.00152963	**	0.00177	0.00223	0.00268
	MUL1, vector			0.06828	0.05757	0.08819
	MUL1, WT	0.00364893	**	0.01861	0.00778	0.0137
	MUL1, HQ	0.527438	ns	0.05979	0.0481	0.07954
	MUL1, ED	0.00349039	**	0.01144	0.01632	0.00153

## Sheet: Fig. 8
Fig. 8
	Fig. 8a	p value to MUL1, Vector	Significance
	Vector, vector	0.000123605	***	12.6	13.8	13.4
	MUL1, vector			3.3	4.3	2.3
	MUL1, WT	0.00408282	**	21.8	18.2	29.4
	MUL1, HQ	0.365057	ns	5.3	7.2	2.2
	MUL1, ED	4.27359e-05	***	17.1	15.9	17
	Fig. 8b	p value to MUL1, Vector	Significance
	Vector, vector	1.79726e-08	***	123	69	81	40	74	77	59	33	28	28	73	60	94	87	34	62	118	48	5	143	56	15	56	12	53	31	42	12	81	57	60	20	62	40	48	75	102	30	278	92	36	42	52	46	54	128
	MUL1, vector			29	14	23	37	27	10	26	14	57	7	41	5	12	24	15	64	5	36	20	41	5	24	6	77	11	17	27	38	22	101	12	11	20	32	39	53	30	31	20	28	32	16	3	58	86	25
	MUL1, WT	0.00269435	**	315	221	75	184	42	27	29	13	60	225	235	12	52	46	41	48	19	26	24	24	16	22	12	8	38	57	40	60	34	29	11	15	26	45	53	31	55	21	25	38	78	39	152	43	17	33
	MUL1, HQ	0.0534564	ns	23	35	32	16	35	32	12	20	21	31	20	6	17	13	72	24	55	27	16	13	13	24	11	19	14	14	6	49	30	12	13	12	15	24	12	100	49	35	40	20	35	31	13	40	17	18
	MUL1, ED	0.000507981	***	66	37	70	55	62	47	46	37	24	19	41	31	49	57	26	21	21	54	32	40	28	85	33	41	25	22	47	59	30	40	43	36	61	189	35	38	40	23	29	23	47	45	31	38	118	121
[truncated: 54 more columns]

## Sheet: Fig. S1
Supplementary Fig. S1
	Fig. S1a	p value to siControl	Significance
	Normoxia, nontreat, siControl			4	4	4
	Normoxia, nontreat, siNME3	0.000388171	***	1	0	0
	Normoxia, CQ, siControl			15	12	10
	Normoxia, CQ, siNME3	0.00685502	**	1	5	2
	Hypoxia, nontreat, siControl			50	44	31
	Hypoxia, nontreat, siNME3	0.00240979	**	0	1	5
	Hypoxia, CQ, siControl			85	82	86
	Hypoxia, CQ, siNME3	0.00105306	**	38	17	17
	Fig. S1b	p value to shNME3, vector	Significance
	shLacZ, vector	0.000825714	***	27	20	21
	shNME3, vector			0	1	3
	shNME3, Flag-NME3 (WT)	7.40869e-05	***	28	24	27
	shNME3, Flag-NME3 (HQ)	0.348641	ns	0	0	1
	shNME3, Flag-NME3 (ED)	0.0133434	*	38	20	21
	Fig. S1c	p value to Vector	Significance
	Vector			4	1	4	2	4	2	5	0	7	7	10
	WT	0.000383098	***	41	27	20	70	66	33	26	92	33	16	2
	HQ	0.197873	ns	40	10	5	0	58	4	0	3	5	0	6
	ED	0.00104537	**	71	53	93	25	32	17	7	23	4	39	96

## Sheet: Fig. S2
Supplementary Fig. S2
	Fig. S2c	p value to WT	Significance
	WT			18.9	20.15	20.15	23.05	23.65	19.5
	HQ	0.496739	ns	17.7	18.5	18.85	20.6	25	24.95	23.9	26.65
	Fig. S2d (RBC)	p value to WT	Significance
	WT			11.13	10.92	11.06	11.3	10.79	10.56	8.72	11.53	10.98	10.7	10.96
	HQ	0.0170424	*	9.96	9.83	9.98	9.98	10.96	10.09	9.2	9.98	10.39
	Fig. S2d (HGB)	p value to WT	Significance
	WT			16.6	16.1	16.6	16.6	15.9	15.6	12.6	17	16.5	15.5	16.1
	HQ	0.0159986	*	14.6	14.9	14.6	14.6	15.9	14.8	13.8	14.6	15.1
	Fig. S2d (MCV)	p value to WT	Significance
	WT			50.9	50.9	52.1	51.4	50.3	49.9	49.7	51.1	52.2	50.1	50.7
	HQ	0.0347505	*	50.4	50.5	49.2	49.5	50.4	50.5	50.5	48.6	50.7
	Fig. S2d (PLA)	p value to WT	Significance
	WT			890	922	1426	1019	928	887	526	786	978	949	966
	HQ	0.76307	ns	1039	971	1055	786	860	1022	1069	740	1089
	Fig. S2d (WBC)	p value to WT	Significance
	WT			8.75	11.17	11.12	10.16	9.05	13.12	9.44	6.54	7.3	6.98	6.58
	HQ	0.785392	ns	9.8	8.21	10.99	12.09	9.1	6.37	7.08	9.61	6.4
	Fig. S2e	p value to WT	Significance
	WT			0.156	0.152	0.17	0.152	0.139	0.147
	HQ	0.696383	ns	0.131	0.118	0.137	0.159	0.169	0.18	0.189	0.174
	Fig. S2i	p value to Vector	Significance
	Vector			0	20	0
	Flag-NME3	0.00318481	**	80	90	60

[truncated: 5 more sheets: Fig. S3, Fig. S4, Fig. S5, Fig. S6, Fig. S7]
